# Supplementary material for: Repetitive Sequence Distribution on Saguinus, Leontocebus and Leontopithecus Tamarins (Platyrrhine, Primates) by Mapping Telomeric (TTAGGG) Motifs and rDNA Loci
Source: Biology (Basel). 2021 Aug 30;10(9):844. doi: 10.3390/biology10090844 (PMC8470041; doi:10.3390/biology10090844)
Supplement: Supplementary file 1 [file biology-10-00844-s001.zip]

Archive with 1 entries (1 files):
- biology-1294410-sup.pdf
